# Supplementary material for: Pseudoirreversible inhibition elicits persistent efficacy of a sphingosine 1-phosphate receptor 1 antagonist
Source: Nat Commun. 2024 Jul 19;15:5743. doi: 10.1038/s41467-024-49893-8 (PMC11271513; doi:10.1038/s41467-024-49893-8)
Supplement: Supplementary file 8 — Source Data [file 41467_2024_49893_MOESM8_ESM.xlsx]

## Sheet: Fig. 1a (compound 2, 3)
	% of control
			1E-10M	1E-9M	1E-8M	1E-7M	1E-6M	1E-5M
	Test 1	Compound 2	104.697	112.437	29.0643	-49.632	-60.1918	-55.222
	Test 1	Compound 3	102.112	96.2045	49.131	-37.9673	-45.8628	-90.5208
	Test 2	Compound 2	94.5321	130.954	24.6618	-40.048	-45.8062	-50.7776
	Test 2	Compound 3	99.8322	89.1718	53.6317	-39.7152	-43.9217	-82.1309
	Test 3	Compound 2	113.827	104.306	0.119731	-67.7566	-60.059	-70.9624
	Test 3	Compound 3	115.956	118.939	28.5302	-55.6309	-65.5938	-99.6853
	LogIC50	Compound 2	Compound 3
	Test 1	-7.988	-7.559
	Test 2	-8.003	-7.609
	Test 3	-8.026	-7.796
	IC50 (M)	Compound 2	Compound 3
	Test 1	1.02802e-08	2.76058e-08
	Test 2	9.93116e-09	2.46037e-08
	Test 3	9.4189e-09	1.59956e-08
	IC50 Mean	Compound 2	Compound 3
	M	9.87674e-09	2.2735e-08
	nM	9.87674	22.735
	IC50 SE	Compound 2	Compound 3
	M	2.50111e-10	3.47937e-09
	nM	0.250111	3.47937

## Sheet: Fig. 1a (KSI-6666, compound 1)
	% of control
			1E-11M	1E-10M	1E-9M	3E-9M	1E-8M	1E-7M	1E-6M	1E-5M
	Test 1	Compound 1		98.6694	90.5117		56.3098	-42.0875	-19.5001	-66.1971
	Test 1	KSI-6666	146.087	93.2064	109.41	73.1403	-25.6698	-71.1176	-67.477
	Test 2	Compound 1		122.047	140.992		62.0817	-53.359	-63.2793	-84.9516
	Test 2	KSI-6666	127.693	128.095	124.445	97.8719	-43.0777	-84.0869	-76.2566
	Test 3	Compound 1		107.006	87.8077		57.2199	-29.6789	-59.4671	-62.6369
	Test 3	KSI-6666	89.2263	100.632	88.3625	64.3071	-9.7731	-20.8692	-62.9359
	LogIC50	KSI-6181	KSI-6666
	Test 1	-7.809	-8.198
	Test 2	-7.611	-8.12
	Test 3	-7.57	-8.272
	IC50 (M)	KSI-6181	KSI-6666
	Test 1	1.55239e-08	6.3387e-09
	Test 2	2.44906e-08	7.58578e-09
	Test 3	2.69153e-08	5.34564e-09
	IC50 Mean	KSI-6181	KSI-6666
	M	2.231e-08	6.42337e-09
	nM	22.31	6.42337
	IC50 SE	KSI-6181	KSI-6666
	M	3.46449e-09	6.48055e-10
	nM	3.46449	0.648055

## Sheet: Fig. 1b
	% from baseline
	Time after administration (hour)	Control	Control	Control	Control	Control	Control	2 (3 mg/kg)	2 (3 mg/kg)	2 (3 mg/kg)	2 (3 mg/kg)	3 (3 mg/kg)	3 (3 mg/kg)	3 (3 mg/kg)	3 (3 mg/kg)	KSI-6666 (3 mg/kg)	KSI-6666 (3 mg/kg)	KSI-6666 (3 mg/kg)	KSI-6666 (3 mg/kg)
	0	100	100	100	100	100	100	100	100	100	100	100	100	100	100	100	100	100	100
	4	103	91	109	96	94		49	39	49	59
	9	108	95	97	86	82	93	43	39	40	37	37	33	40	32	29	26	36	28
	24	97	104	126	129	98	92	70	95	103	82	31	38	41	40	23	26	29	24
	32	108	116	110	104	98	103					44	51	47	45	26	24	31	20
	48	87	92	103	116	95	95					67	68	74	79	46	25	45	25
	Stats
		Mean	SE	N	Mean	SE	N	Mean	SE	N	Mean	SE	N
	Time after administration (hour)	Control	Control	Control	2 (3 mg/kg)	2 (3 mg/kg)	2 (3 mg/kg)	3 (3 mg/kg)	3 (3 mg/kg)	3 (3 mg/kg)	KSI-6666 (3 mg/kg)	KSI-6666 (3 mg/kg)	KSI-6666 (3 mg/kg)
	0	100	0	6	100	0	4	100	0	4	100	0	4
	4	98.6	3.26497	5	49	4.08248	4
	9	93.5	3.71259	6	39.75	1.25	4	35.5	1.84842	4	29.75	2.17467	4
	24	107.667	6.47388	6	87.5	7.26292	4	37.5	2.25462	4	25.5	1.32288	4
	32	106.5	2.55278	6				46.75	1.54785	4	25.25	2.28674	4
	48	98	4.17931	6				72	2.79881	4	35.25	5.92136	4

## Sheet: Fig. 1c
		GTP binding activity relative to baseline
	Test 1		0M	1E-10M	1E-9M	1E-8M	1E-7M	1E-6M	1E-5M
		FTY720-P	1	1.10706	1.40003	1.40535	1.38054	1.34198	1.3356
		Merck S1PR1 agonist	1	1.0736	1.25789	1.47518	1.38537	1.41022	1.36825
		KSI-6666	1	0.995979	0.98013	0.718574	0.705375	0.690466	0.612394
	Test 2		0M	1E-10M	1E-9M	1E-8M	1E-7M	1E-6M	1E-5M
		FTY720-P	1	1.13811	1.32275	1.32816	1.31245	1.32743	1.30741
		Merck S1PR1 agonist	1	1.06695	1.23227	1.4432	1.37707	1.379	1.33404
		KSI-6666	1	0.974793	0.967227	0.719643	0.722297	0.703137	0.556337
	Test 3		0M	1E-10M	1E-9M	1E-8M	1E-7M	1E-6M	1E-5M
		FTY720-P	1	1.08063	1.35506	1.38445	1.33698	1.35594	1.20966
		Merck S1PR1 agonist	1	1.00877	1.24847	1.43739	1.37017	1.42201	1.37829
		KSI-6666	1	0.944314	0.927661	0.73412	0.692957	0.737493	0.551464
	Mean		0M	1E-10M	1E-9M	1E-8M	1E-7M	1E-6M	1E-5M
		FTY720-P	1	1.1086	1.35928	1.37265	1.34332	1.34178	1.28422
		Merck S1PR1 agonist	1	1.04977	1.24621	1.45192	1.37754	1.40374	1.36019
		KSI-6666	1	0.971695	0.958339	0.724113	0.706876	0.710365	0.573398
	SE		0M	1E-10M	1E-9M	1E-8M	1E-7M	1E-6M	1E-5M
		FTY720-P	0	0.0166117	0.0224085	0.0230517	0.0199099	0.00823016	0.0381616
		Merck S1PR1 agonist	0	0.0205898	0.00748211	0.0117487	0.00439376	0.0128311	0.0133928
		KSI-6666	0	0.0149946	0.0157847	0.00501326	0.00850299	0.0140482	0.0195484

## Sheet: Fig. 1d
	Surface expression relative to baseline
	Log [compound] M	FTY720-P	FTY720-P	FTY720-P	KSI-6666	KSI-6666	KSI-6666	W146	W146	W146
	-11	0.860972	0.895768	0.887371	0.870216	0.955146	1.00459	0.998673	1.11961	1.10515
	-10	0.660956	1.05477	0.708876	1.18239	1.07554	0.975915	0.980153	0.920286	0.928965
	-9	0.388976	0.464142	0.363483	1.39849	1.38103	1.42003	1.01612	0.962019	0.96479
	-8	0.257807	0.311326	0.200612	1.74601	1.69259	1.59611	1.07822	0.994389	1.02499
	-7	0.217952	0.228602	0.202212	1.83009	1.78636	1.52428	1.32285	1.19529	1.09237
	-6	0.241427	0.163228	0.202253	1.72546	1.45689	1.58599	1.67116	1.42634	1.41938
	-5				1.43767	1.44995	1.39213	1.3531	1.48975	1.45775
	Stats
		Mean	SE	N	Mean	SE	N	Mean	SE	N
	Log [compound] M	FTY720-P	FTY720-P	FTY720-P	KSI-6666	KSI-6666	KSI-6666	W146	W146	W146
	-11	0.88137	0.0104833	3	0.943317	0.0392385	3	1.07448	0.0381311	3
	-10	0.8082	0.124057	3	1.07795	0.0596161	3	0.943135	0.018678	3
	-9	0.405534	0.0302141	3	1.39985	0.011278	3	0.980977	0.0175904	3
	-8	0.256582	0.0319663	3	1.67824	0.0438629	3	1.03253	0.0244908	3
	-7	0.216255	0.00766523	3	1.71358	0.0954855	3	1.2035	0.066659	3
	-6	0.202303	0.0225741	3	1.58945	0.0775484	3	1.50563	0.0827915	3
	-5				1.42658	0.0175877	3	1.43354	0.0412636	3

## Sheet: Fig. 1e
	Test 1	% of control
	Log [KSI-6666] M	Mouse S1P1+Gα15	Rat S1P1+Gα15	Human S1P1+Gα15	Human S1P4+Gα15	Human S1P5+Gα15
	-10	93.5794	92.001	100.637	101.599	103.558
	-9	36.1615	61.4287	80.8844	103.537	97.4067
	-8.52288	7.20241	19.2457	51.2475
	-8	5.59063	2.326	3.62412	104.26	104.761
	-7	4.20974	2.18325	-0.54982	105.763	95.8478
	-6	-0.37868	0.783789	0.170634	99.6048	87.7575
	-5				95.6	78.4057
	Test 2	% of control
	Log [KSI-6666] M	Mouse S1P1+Gα15	Rat S1P1+Gα15	Human S1P1+Gα15	Human S1P4+Gα15	Human S1P5+Gα15
	-10	89.9828	99.3727	103.284	94.4022	105.557
	-9	41.8223	65.7403	81.4988	96.3112	101.673
	-8.52288	1.98487	15.7358	51.1104
	-8	-1.07099	-0.83883	-0.16447	98.3333	100.707
	-7	1.34528	-0.95733	-0.85766	95.1795	100.31
	-6	-3.61717	-1.33068	-1.46699	92.1647	92.755
	-5				65.3467	63.0782
	Test 3	% of control
	Log [KSI-6666] M	Mouse S1P1+Gα15	Rat S1P1+Gα15	Human S1P1+Gα15	Human S1P4+Gα15	Human S1P5+Gα15
	-10	85.7534	92.8334	101.375	95.8557	103.1
	-9	38.4815	67.7444	85.9713	97.5959	78.3982
	-8.52288	-1.55691	2.19467	38.5351
	-8	-1.75408	-2.7739	-1.94182	100.265	101.554
	-7	-0.97931	-3.17073	-2.06406	100.67	103.897
	-6	-2.97599	-4.70915	-2.57221	94.8776	98.4346
	-5				62.0177	59.6078
	Test 4	% of control
	Log [KSI-6666] M	Human S1P2	Human S1P3
	-10	106.527	109.479
	-9	104.239	103.179
	-8	109.669	110.77
	-7	110.555	97.5707
	-6	109.976	90.3926
	-5	88.4172	53.4163
	Test 5	% of control
	Log [KSI-6666] M	Human S1P2	Human S1P3
	-10	103.983	107.571
	-9	107.521	105.989
	-8	87.1907	112.518
	-7	105.646	112.636
	-6	94.2134	93.3659
	-5	89.06	64.3944
	Test 6	% of control
	Log [KSI-6666] M	Human S1P2	Human S1P3
	-10	124.004	107.288
	-9	121.218	115.953
	-8	123.573	123.226
	-7	128.669	108.388
	-6	113.418	89.6796
	-5	74.9951	43.9868
	IC50 (M)
		Human S1P1	Human S1P2	Human S1P3	Human S1P4	Human S1P5	Mouse S1P1	Rat S1P1
	Test 1	2.785e-09			>10 uM	>10 uM	6.637e-10	1.292e-09
	Test 2	2.767e-09			>10 uM	>10 uM	8.791e-10	1.356e-09
	Test 3	2.373e-09			>10 uM	>10 uM	5.923e-10	1.196e-09
	Test 4		>10 uM	1.155e-05
	Test 5		>10 uM	1.693e-05
	Test 6		>10 uM	8.011e-06
	Mean	2.64167e-09		1.21637e-05			7.117e-10	1.28133e-09
	SE	1.34434e-10		2.59291e-06			8.62005e-11	4.64949e-11
	IC50 (nM)
		Human S1P1	Human S1P2	Human S1P3	Human S1P4	Human S1P5	Mouse S1P1	Rat S1P1
	Mean (nM)	2.64167		12163.7			0.7117	1.28133
	SE (nM)	0.134434		2592.91			0.0862005	0.0464949

## Sheet: Fig. 1f
	Surface expression relative to baseline
		w/o	KSI 1E-10M	KSI 1E-9M	KSI 1E-8M	KSI 1E-7M	KSI 1E-6M	KSI 1E-5M
	Test 1	0.224834	0.33682	0.769631	1.20777	1.17806	1.10592	1.1544
	Test 2	0.434159	0.462326	0.870053	1.45978	1.77384	1.82936	1.76635
	Test 3	0.560477	0.629769	0.924199	1.51535	1.84567	1.94499	1.89183
	Mean	0.40649	0.476305	0.854628	1.3943	1.59919	1.62676	1.6042
	SE	0.0978745	0.0848557	0.0452816	0.0946348	0.211584	0.262548	0.227795

## Sheet: Fig. 1g
	Heart rate (bpm)
	Time after administration of FTY720 (min)	Vehicle	Vehicle	Vehicle	KSI-6666	KSI-6666	KSI-6666
	-15	274.927	269.07	271.56	289.33	280.282	254.608
	0	266.399	244.847	260.947	264.299	257.238	227.114
	10	275.344	120.694	124.612	278.537	257.359	235.732
	20	137.059	112.296	116.338	276.973	263.093	225.438
	30	128.742	107.465	113.949	278.515	258.721	225.844
	Stats
		Mean	SE	N	Mean	SE	N
	Time after administration of FTY720 (min)	Vehicle	Vehicle	Vehicle	KSI-6666	KSI-6666	KSI-6666
	-15	271.852	1.6972	3	274.74	10.3991	3
	0	257.398	6.46964	3	249.55	11.4018	3
	10	173.55	50.9097	3	257.209	12.3568	3
	20	121.898	7.67002	3	255.168	15.3956	3
	30	116.719	6.29626	3	254.36	15.3604	3

## Sheet: Fig. 1h
	Chemotactic activity (F.I.)
		0 nM S1P	20 nM S1P	20 nM S1P	20 nM S1P	20 nM S1P	20 nM S1P	20 nM S1P
		KSI 0M	KSI 0M	KSI 1E-10M	KSI 1E-9M	KSI 1E-8M	KSI 1E-7M	KSI 1E-6M
	Sample 1	6651	15302	13253	10625	7701	8135	7579
	Sample 2	5195	14738	12937	9765	7996	7101	7718
	Sample 3	6105	12152	11706	8269	6899	6557	6108
		0 nM S1P	20 nM S1P	20 nM S1P	20 nM S1P	20 nM S1P	20 nM S1P	20 nM S1P
		KSI 0M	KSI 0M	KSI 1E-10M	KSI 1E-9M	KSI 1E-8M	KSI 1E-7M	KSI 1E-6M
	Mean	5984	14064	12632	9553	7532	7264	7135
	SE	424.7	969.8	471.9	688.3	327.8	462.8	515.1

## Sheet: Fig. 1i (monkey)
	% from baseline
	Time after administration (hour)	Control	Control	Control	KSI-6666 (3 mg/kg)	KSI-6666 (3 mg/kg)	KSI-6666 (3 mg/kg)
	0	100	100	100	100	100	100
	4	62.155	62.692	105.051	25.2	18.074	25.424
	8	83.96	95.769	140.404	24.41	20.449	25.636
	24	89.975	95.192	140.152	49.08	40.897	26.059
	48	100.251	69.423	135.101	82.68	77.573	101.907
	Stats
		Mean	SE	N	Mean	SE	N
	Time after administration (hour)	Control	Control	Control	KSI-6666 (3 mg/kg)	KSI-6666 (3 mg/kg)	KSI-6666 (3 mg/kg)
	0	100	0	3	100	0	3
	4	76.6327	14.21	3	22.8993	2.41353	3
	8	106.711	17.188	3	23.4983	1.5652	3
	24	108.44	15.9275	3	38.6787	6.73752	3
	48	101.592	18.9715	3	87.3867	7.40834	3

[truncated: 41 more sheets: Fig. 1i (rat), Fig. 2a (AUC), Figure_1_j, Fig. 2a (clinical score), Fig. 2b (body weight), Fig. 2b (clinical score), Fig. 2c, Fig. 3a, Fig. 3b, Fig. 3d, Fig. 3e, Fig. 3f, Fig. 4b (internalization by F), Fig. 4b (internalization by S), Fig. 4c, Fig. 4d, Fig. 4e, Fig. 5b (M124L), Fig. 5b (M124V), Fig. 5c (wild-type) …]
